# Supplementary material for: A new species of Nebalia (Crustacea, Leptostraca) from coral reefs at Pulau Payar, Malaysia
Source: Zookeys. 2016 Jul 14;(605):37–52. doi: 10.3897/zookeys.605.8562 (PMC4978069; doi:10.3897/zookeys.605.8562)
Supplement: XML Treatment for Nebalia terazakii [file zookeys.605.8562-treatment1.xml]

<!DOCTYPE tp:taxon-treatment
  PUBLIC "-//TaxonX//DTD Taxonomic Treatment Publishing DTD v0 20100105//EN" "tax-treatment-NSO.dtd">
<tp:taxon-treatment xmlns:tp="http://www.plazi.org/taxpub"><tp:treatment-meta><kwd-group><label>Taxon classification</label><kwd><named-content content-type="kingdom">Animalia</named-content></kwd><kwd><named-content content-type="order">Leptostraca</named-content></kwd><kwd><named-content content-type="family">Nebaliidae</named-content></kwd></kwd-group><mixed-citation publication-type="journal"><person-group><name><surname>Othman</surname><given-names>B.H.R.</given-names></name><name><surname>Toda</surname><given-names>T.</given-names></name><name><surname>Kikuchi</surname><given-names>T.</given-names></name></person-group><article-title>A new species of <italic><tp:taxon-name><tp:taxon-name-part taxon-name-part-type="genus">Nebalia</tp:taxon-name-part></tp:taxon-name></italic> (<tp:taxon-name><tp:taxon-name-part taxon-name-part-type="subphylum">Crustacea</tp:taxon-name-part></tp:taxon-name>, <tp:taxon-name><tp:taxon-name-part taxon-name-part-type="order">Leptostraca</tp:taxon-name-part></tp:taxon-name>) from coral reefs at Pulau Payar, Malaysia</article-title><source>Zookeys</source><day>14</day><month>7</month><year>2016</year><volume>2016</volume><issue>605</issue><fpage>37</fpage><lpage>52</lpage><pub-id pub-id-type="doi">10.3897/zookeys.605.8562</pub-id></mixed-citation></tp:treatment-meta><tp:nomenclature><tp:taxon-name>
              <tp:taxon-name-part taxon-name-part-type="genus">Nebalia</tp:taxon-name-part>
              <tp:taxon-name-part taxon-name-part-type="species">terazakii</tp:taxon-name-part>
              <object-id xmlns:xlink="http://www.w3.org/1999/xlink" content-type="zoobank" xlink:type="simple">http://zoobank.org/E31AE970-6D53-487F-9EC3-472804F76537</object-id>
            </tp:taxon-name><tp:taxon-status xmlns:xlink="http://www.w3.org/1999/xlink" xlink:type="simple">sp. n.</tp:taxon-status><xref ref-type="fig" rid="F1">Figs 1</xref><xref ref-type="fig" rid="F2">, 2</xref><xref ref-type="fig" rid="F3">, 3</xref><xref ref-type="fig" rid="F4">, 4</xref><xref ref-type="fig" rid="F5">, 5</xref></tp:nomenclature><tp:treatment-sec sec-type="material" id="SECID0ELIAC"><title>Material examined.</title><p>Holotype: female, post ovigerous, 2.2 mm carapace length and 5.3 mm total length, Ref UMTCrus 00478, sample no 3272; paratypes, 12 adult females, Ref UMTCrus 00479, sample no 3272; 6 adult females, Ref UMTCrus 00480, sample no 3274; 5 adult females, Ref UMTCrus 00481, sample no 3276; 4 adult females and 32 juveniles, Ref UMTCrus 00482, sample no 3277.</p></tp:treatment-sec><tp:treatment-sec sec-type="type locality" id="SECID0EQIAC"><title>Type locality.</title><p>Pulau Payar, Kedah, Malaysia <named-content xmlns:xlink="http://www.w3.org/1999/xlink" content-type="dwc:verbatimCoordinates" xlink:type="simple"><named-content content-type="geo-json" specific-use="{&#34;type&#34;:&#34;Point&#34;,&#34;coordinates&#34;:[100.041361,6.063333]}" id="NCID0EZIAC" xlink:type="simple">6°03'48.0"N, 100°02'28.9"E</named-content></named-content>; baited trap on coral reef, 12.9.1995.</p></tp:treatment-sec><tp:treatment-sec sec-type="description" id="SECID0E5IAC"><title>Description of holotype.</title><p>Body robust (Fig. <xref ref-type="fig" rid="F1">1a</xref>). Carapace about 1.5 times as long as wide, almost reaching posterior margin of pleonite 4, dorsally convex, anterior and posterior margin rounded.</p><fig id="F1" position="float" orientation="portrait"><label>Figure 1.</label><caption><p>
          <italic><tp:taxon-name><tp:taxon-name-part taxon-name-part-type="genus">Nebalia</tp:taxon-name-part> <tp:taxon-name-part taxon-name-part-type="species">terazakii</tp:taxon-name-part></tp:taxon-name></italic> sp. n., female, <bold>a</bold> body, lateral <bold>b</bold> epimeron of pleopod 4, lateral <bold>c</bold> caudal furca, dorsal <bold>d</bold> rostrum, dorsal <bold>e</bold> eye, lateral <bold>f</bold> anal scale, ventral. Scale bars: <bold>a</bold> = 1.0 mm, <bold>b–f</bold> = 0.2 mm.</p></caption><graphic xmlns:xlink="http://www.w3.org/1999/xlink" xlink:href="zookeys-605-037-g001.jpg" position="float" orientation="portrait" xlink:type="simple" id="oo_95767.jpg"/></fig><p>Rostrum (Fig. <xref ref-type="fig" rid="F1">1a, d</xref>) prominent, 1.89 times as long as wide, slightly broader near base, sides almost parallel from proximal end to about midway then tapering to rounded distal end, ca. 0.3 times of carapace length, extending beyond eye and anterior margin of carapace; narrow in lateral, upper margin convex, lower margin flattened.</p><p>Compound eye without papilla (Fig. <xref ref-type="fig" rid="F1">1e</xref>), ommatidial part occupying 0.67 length of eyestalk. Eye stalk with small and pointed supraorbital spine present at posterior margin, tip not reaching posterior border of cornea.</p><p>Antennule (Fig. <xref ref-type="fig" rid="F1">1a</xref>) extending to about 0.4 times length of carapace. Peduncle 4-articulate (Fig. <xref ref-type="fig" rid="F2">2a</xref>), article 1 short, 0.2 times length of article 2, naked. Article 2, three times as long as wide with two plumose setae on mid-anterior margin, row of six plumose setae on lateral margin and 13 setae antero-distally. Article 3 half length of article 2, slightly longer than wide with two setae on disto-lateral margin and an antero-distal cluster of setae. Article 4, 0.7 times length of article 3, width same as length, with one distal stout spine, two rows each of four setae on inner lateral margin near spine. Outer lateral margin with two setae and long distal seta behind the scale. Antennular scale elliptical (Fig. <xref ref-type="fig" rid="F2">2a</xref>’), 2.5 times as long as wide, with rows of setae on anterior distal margin. Antennular flagellum slightly longer than peduncle and composed of 10 articles.</p><fig id="F2" position="float" orientation="portrait"><label>Figure 2.</label><caption><p>
          <italic><tp:taxon-name><tp:taxon-name-part taxon-name-part-type="genus">Nebalia</tp:taxon-name-part> <tp:taxon-name-part taxon-name-part-type="species">terazakii</tp:taxon-name-part></tp:taxon-name></italic> sp. n., female, <bold>a</bold> antennule, lateral <bold>a</bold>’ antennule scale <bold>b</bold> antennae, lateral <bold>b</bold>’ antennae, article 3, medial border <bold>c</bold> mandible, anterior: <bold>d</bold> maxilla 1, anterior <bold>d</bold>’ maxilla 1 endite, anterior <bold>e</bold> maxilla 2, anterior. Scale bars: 0.2 mm.</p></caption><graphic xmlns:xlink="http://www.w3.org/1999/xlink" xlink:href="zookeys-605-037-g002.jpg" position="float" orientation="portrait" xlink:type="simple" id="oo_95768.jpg"/></fig><p>Antenna (Fig. <xref ref-type="fig" rid="F1">1a</xref>) extending beyond posterior margin of carapace. Peduncle 3-articulate (Fig. <xref ref-type="fig" rid="F2">2b</xref>), article 1, 1.59 times as long as wide, naked. Article 2, 0.86 times as long as article 1, 1.94 times as long as wide, and with one seta on anterior margin about midway. Article 3 (Fig. <xref ref-type="fig" rid="F2">2b</xref>’) longer than article 2, with four short setae and one plumose seta on proximal inner margin and with several rows of setae along medial anterior margin; (1) six simple setae, (2) five short spine along proximal half, (3) six <!--PageBreak-->longer simple setae, (4) three thin setae, (5) six long setae; terminal row of four spines, increasing distally in length, the distal most next to four simple setae and one long spine, one long plumose seta on posterior margin about midway, cluster of about 10 plumose setae along distal inner margin, two short setae on postero-distal margin. Flagellum well developed, composed of 11 articles; each article with five terminal setae of various lengths.</p><p>Mandible (Fig. <xref ref-type="fig" rid="F2">2c</xref>) well developed. Mandibular palp three-articulate, article 2 equal in length as article 3, and with sub-terminal seta and another seta midway on lateral margin. Article 3 cylindrical, with marginal setae-row covering anterior margin beginning <!--PageBreak-->small distance from proximal margin, all setae equal in length, weakly plumose, beginning with length about as wide as article, doubling in length about 2/5 from proximal end, posterior margin with minute hairs covering about midway from proximal end. <!--PageBreak-->Article 1, 0.6 times length of article 3, 1.95 times as long as wide, naked. Molar process three times as long as wide, slightly shorter in length than article 1 of palp. Distal margin with rows of teeth forming grinding surface. Incisor process broad basally with acute terminal process and with minute teeth along inner and outer face.</p><p>Maxilla 1 (Fig. <xref ref-type="fig" rid="F2">2d</xref>) with distal endite as long as proximal one and carrying row of plumose setae and two rows of sculptured setae on inner medial margin (Fig. <xref ref-type="fig" rid="F2">2d</xref>’). Inner medial margin of proximal endite lobed into two parts, with upper one bearing row of nine weakly plumose setae. Palp very long, about 4.6 times longer than combined length of both endites, and with 16 widely spaced long setae along its length and a terminal seta.</p><p>Maxilla 2 (Fig. <xref ref-type="fig" rid="F2">2e</xref>) protopod with four endites, endites 1 to 3 armed with many rows of short weakly plumose setae, endite 4 with five relatively longer plumose setae. Endopod two-articulate, article 1, 0.83 times length of article 2 and with nine plumose setae on medial margin. Article 2 with six plumose setae on medial margin and one weakly plumose terminal seta 1.67 times combined length of articles 1 and 2. Exopod slightly longer than article 1 of endopod and with one terminal and 16 weakly plumose setae spreading from proximal to distal outer margin.</p><p>Thoracopods leaf-like, all eight thoracopods with endopods extending beyond distal margin of exopods, and with terminal article of endopods showing traces of sheded brood pouch setae. Thoracopod 1 (Fig. <xref ref-type="fig" rid="F3">3a</xref>), exopod elliptical in shape, 2.3 times as long as wide, extending to middle of sub-terminal article of endopod, with 15 weakly plumose setae along outer margin equally spaced from distal to proximal end. Endopod five-articulate with two rows of plumose setae and one row of spines along inner margin from proximal to distal end of article 2, tuft of smooth setae also present near proximal end of endopod. Epipod bilobed and elongated, 3.5 times as long as wide and reaching distal 2/3 of exopod. Thoracopods 2 (Fig. <xref ref-type="fig" rid="F3">3b</xref>) and 3 (Fig. <xref ref-type="fig" rid="F3">3c</xref>), exopod triangular in shape with broadest part 1.45 times as long as wide, extending to 0.33 times of sub-terminal article of endopod, and with six to ten plumose setae on outer-lateral margin from 1/3 way of proximal end to its distal end. Endopod four-articulate with row of weakly plumose setae on inner medial margin extending from proximal end of endopod to sub-terminal article, row of shorter setae and row of spines extending from proximal end to about 0.67 times of endopod length. Row of seven plumose setae also present near distal end. Epipod bilobed, slightly broarder than that of thoracopod 1 and 3.2 and 2.8 times as long as wide for thoracopods 2 and 3, respectively. Thoracopod 4 (Fig. <xref ref-type="fig" rid="F3">3d</xref>) similar to thoracopods 2 and 3 except that endopod three-articulate and exopod extends to proximal end of sub-terminal article of endopod. Thoracopods 5 (Fig. <xref ref-type="fig" rid="F4">4a</xref>) and 6 (Fig. <xref ref-type="fig" rid="F4">4b</xref>) similar to preceeding thoracopods except having broarder epipods with 2.3 times as long as wide for thoracopod 5 and 2.1 times as long as wide for thoracopod 6. Endopod of thoracopod 5, four-articulate whereas thoracopod 6, three-articulate. Exopods extend to 0.67 length of sub-terminal article of endopod. Thoracopod 7 (Fig. <xref ref-type="fig" rid="F4">4c</xref>) similar to preceeding thoracopod except endopod is two-articulate and exopod extend to about 0.67 times of terminal segment of endopod. Distal lobe of epipod much broader, about 1.8 times as long as wide. Thoracopod 8 (Fig. <xref ref-type="fig" rid="F4">4d</xref>) endopod five-articulate and with row of smooth setae extending from proximal end to distal end of sub-terminal article. <!--PageBreak-->A row of plumose setae extends from proximal end of endopod to distal end of sub-terminal article. Exopod oblong 2.7 times as long as wide with three long setae on outer margin. Epipod narrow, 3.4 times as long as wide and extends 0.25 times of exopod.</p><fig id="F3" position="float" orientation="portrait"><label>Figure 3.</label><caption><p>
          <italic><tp:taxon-name><tp:taxon-name-part taxon-name-part-type="genus">Nebalia</tp:taxon-name-part> <tp:taxon-name-part taxon-name-part-type="species">terazakii</tp:taxon-name-part></tp:taxon-name></italic> sp. n., female, <bold>a</bold> thoracopod 1, dorsal <bold>b</bold> thoracopod 2, dorsal <bold>c</bold> thoracopod 3, dorsal <bold>d</bold> thoracopod 4, dorsal. Scale bars: 0.2mm.</p></caption><graphic xmlns:xlink="http://www.w3.org/1999/xlink" xlink:href="zookeys-605-037-g003.jpg" position="float" orientation="portrait" xlink:type="simple" id="oo_95769.jpg"/></fig><fig id="F4" position="float" orientation="portrait"><label>Figure 4.</label><caption><p>
          <italic><tp:taxon-name><tp:taxon-name-part taxon-name-part-type="genus">Nebalia</tp:taxon-name-part> <tp:taxon-name-part taxon-name-part-type="species">terazakii</tp:taxon-name-part></tp:taxon-name></italic> sp. n., female, <bold>a</bold> thoracopod 5, dorsal <bold>b</bold> thoracopod 6, dorsal <bold>c</bold> thoracopod 7, dorsal <bold>d</bold> thoracopod 8, dorsal. Scale bars: 0.2 mm.</p></caption><graphic xmlns:xlink="http://www.w3.org/1999/xlink" xlink:href="zookeys-605-037-g004.jpg" position="float" orientation="portrait" xlink:type="simple" id="oo_95770.jpg"/></fig><!--PageBreak--><p>Posterior margins of pleonites 3 to 7 serrated throughout their lengths, denticles pointed along dorsal margins changing to blunt along lateral margins of pleonites 3 to 6, denticles of pleonite 7 pointed all through. Epimeron of pleon 4 with margin evenly serrated and with acutely pointed posterolateral corner (Fig. <xref ref-type="fig" rid="F1">1b</xref>).</p><!--PageBreak--><p>Pleopod 1 (Fig. <xref ref-type="fig" rid="F5">5a</xref>), composed of protopod, exopod and endopod. Protopod measuring 1.7 times as long as wide, broadest at proximal end tapering at distal end, with one seta on outer margin 1/3 from proximal end, two setae on inner margin same distance from proximal end and two small setae close to endopod and one stout long distolateral seta reaching to 0.67 times of exopod. Endopod, two-articulate, 0.85 times as long as protopod and 1.5 times longer than exopod, and with long terminal spine half length of endopod, reticulum present. Exopod with comb-row of short trifid setae on outer margin, long plumose setae along inner margin and 4 stout spines on distal margin, terminal spine of which by far largest.</p><fig id="F5" position="float" orientation="portrait"><label>Figure 5.</label><caption><p>
          <italic><tp:taxon-name><tp:taxon-name-part taxon-name-part-type="genus">Nebalia</tp:taxon-name-part> <tp:taxon-name-part taxon-name-part-type="species">terazakii</tp:taxon-name-part></tp:taxon-name></italic> sp. n., female, <bold>a</bold> pleopod 1, anterior <bold>b</bold> pleopod 2, posterior <bold>c</bold> pleopod 5, anterior <bold>d</bold> pleopod 3, anterior <bold>e</bold> pleopod 4, anterior <bold>f</bold> pleopod 6, anterior. Scale bars: 0.2 mm.</p></caption><graphic xmlns:xlink="http://www.w3.org/1999/xlink" xlink:href="zookeys-605-037-g005.jpg" position="float" orientation="portrait" xlink:type="simple" id="oo_95771.jpg"/></fig><p>Pleopod 2 (Fig. <xref ref-type="fig" rid="F5">5b</xref>), protopod 1.7 times as long as wide and with pair of setae on inner lateral margin 1/4 way from proximal end, pair of short setae on distal margin near endopod, stout seta on distal margin near exopod and two setae on outer lateral margin. Endopod two-articulate, subequal in length as protopod with plumose setae along outer and medial margins and terminal spine half as long as endopod, reticulum present. Exopod 0.8 times length of endopod with six pairs of robust setae and single plumose seta in between on outer margin, three terminal setae and row of long plumose setae on medial margin.</p><p>Pleopod 3 (Fig. <xref ref-type="fig" rid="F5">5d</xref>) protopod 1.7 times as long as wide, with pair of setae each on posterior and anterior lateral margins 1/3 way from proximal end, seta on outer margin 1/3 way from proximal end, distal margin with pair of plumose setae near endopod and stout seta near exopod reaching 0.4 times of exopod. Endopod two-articulate, subequal in length as protopod, with plumose setae along outer and medial margins and terminal spine almost half as long as endopod, reticulum present. Exopod 0.7 times length of endopod and with five pairs of stout seta and single plumose seta in between and three terminal stout seta and row of long plumose setae along medial margin.</p><p>Pleopod 4 (Fig. <xref ref-type="fig" rid="F5">5e</xref>) protopod rectangular, 1.3 times as long as wide, outer margin serrated and with row of five setae 1/4 way from the proximal margin, inner margin with pair of setae 1/4 way from proximal end, inner distal margin with single plumose seta. Endopod two-articulate, 1.3 times as long as protopod, with plumose setae along outer and medial margins, terminal spine 0.6 times as long as endopod, rectangular shaped reticulum present. Exopod 0.8 times length of endopod and with seven pairs of stout setae and single plumose seta in between, three terminal stout setae and row of long plumose setae along medial margin.</p><p>Pleopod 5 (Fig. <xref ref-type="fig" rid="F5">5c</xref>) uniramous, two-articulate, distal article 3.7 times as long as wide, with five stout spines along distolateral and terminal border, increasing in length distally, about 25 simple setae along medial and distal border.</p><p>Pleopod 6 (Fig. <xref ref-type="fig" rid="F5">5f</xref>) uniramous, single article, 2.6 times as long as wide, with five very strong lateral and distal stout spines, distal most spine slightly longer than pleopod, with circlet of sharp teeth surrounding base. Lateral border with six setae, medial border with four setae and three distal setae.</p><p>Anal somite, anal plate and uropods (Fig. <xref ref-type="fig" rid="F1">1c</xref>), anal somite (pleonite 8) short, marginally longer than wide, slightly longer than pleonite 7. Anal plates (Fig. <xref ref-type="fig" rid="F1">1f</xref>) with convex medial margin and with long, acute points over medial part of scale, lateral margin <!--PageBreak--><!--PageBreak-->with prominent and narrow shoulder. Uropods, about 0.9 times as long as combined pleonite 7 and anal somite, slightly tapering distally, with about 16 to 18 robust setae along lateral margin progressively increasing in length from proximal to distal end. Along lateral inner margin of uropod, about 12 to 14 similar setae as well as 15 to 18 long plumose setae. Terminal spine of uropod about 1.17 times length of uropod.</p></tp:treatment-sec><tp:treatment-sec sec-type="remarks" id="SECID0EZDAE"><title>Remarks.</title><p>
              <xref ref-type="bibr" rid="B5">Dahl (1985)</xref> revised the Leptostracans of the European Shelf and described a new genus with <italic><tp:taxon-name><tp:taxon-name-part taxon-name-part-type="genus">Sarsinebalia</tp:taxon-name-part> <tp:taxon-name-part taxon-name-part-type="species">typhlops</tp:taxon-name-part></tp:taxon-name></italic> (G.O. Sars, 1870), formerly <italic><tp:taxon-name><tp:taxon-name-part taxon-name-part-type="genus">Nebalia</tp:taxon-name-part> <tp:taxon-name-part taxon-name-part-type="species">typhlops</tp:taxon-name-part></tp:taxon-name></italic>, and relegated the species <italic><tp:taxon-name><tp:taxon-name-part taxon-name-part-type="genus">Nebalia</tp:taxon-name-part> <tp:taxon-name-part taxon-name-part-type="species">geoffroyi</tp:taxon-name-part></tp:taxon-name></italic> Milne-Edwards, 1928 as a junior synomym of <italic><tp:taxon-name><tp:taxon-name-part taxon-name-part-type="genus">Nebalia</tp:taxon-name-part> <tp:taxon-name-part taxon-name-part-type="species">herbstii</tp:taxon-name-part></tp:taxon-name></italic> Leach, 1814. <xref ref-type="bibr" rid="B20">Martin et al. (1996)</xref> expounded <italic><tp:taxon-name><tp:taxon-name-part taxon-name-part-type="genus">Nebalia</tp:taxon-name-part> <tp:taxon-name-part taxon-name-part-type="species">pugettensis</tp:taxon-name-part></tp:taxon-name></italic> (Clark, 1932) as <italic>nomen nudum</italic> and replaced it with <italic><tp:taxon-name><tp:taxon-name-part taxon-name-part-type="genus">Nebalia</tp:taxon-name-part> <tp:taxon-name-part taxon-name-part-type="species">hessleri</tp:taxon-name-part></tp:taxon-name></italic> Martin, Vetter &amp; Cash-Clark, 1996. Walker-Smith and Poore (2001) revised the classification of the <tp:taxon-name><tp:taxon-name-part taxon-name-part-type="order">Leptostraca</tp:taxon-name-part></tp:taxon-name> using phylogenetic analysis and reducing the number of species in the genus from 41 to 32 known species. Currently, there are 33 described species of <italic><tp:taxon-name><tp:taxon-name-part taxon-name-part-type="genus">Nebalia</tp:taxon-name-part></tp:taxon-name></italic> as in Table <xref ref-type="table" rid="T1">1</xref>.</p><table-wrap id="T1" position="float" orientation="portrait"><label>Table 1.</label><caption><p>List of existing species of <italic><tp:taxon-name><tp:taxon-name-part taxon-name-part-type="genus">Nebalia</tp:taxon-name-part></tp:taxon-name></italic>, type locality and references.</p></caption><table id="TID0EAJAG" rules="all"><tbody><tr><th rowspan="1" colspan="1">Species</th><th rowspan="1" colspan="1">Type locality</th><th rowspan="1" colspan="1">Reference</th></tr><tr><td rowspan="1" colspan="1">
              <italic><tp:taxon-name><tp:taxon-name-part taxon-name-part-type="genus">Nebalia</tp:taxon-name-part> <tp:taxon-name-part taxon-name-part-type="species">abyssicola</tp:taxon-name-part></tp:taxon-name></italic> Fage, 1929</td><td rowspan="1" colspan="1">Monaco</td><td rowspan="1" colspan="1">
                      <xref ref-type="bibr" rid="B24">Moreira et al. (2012)</xref>
                    </td></tr><tr><td rowspan="1" colspan="1">
              <italic><tp:taxon-name><tp:taxon-name-part taxon-name-part-type="genus">Nebalia</tp:taxon-name-part> <tp:taxon-name-part taxon-name-part-type="species">antarctica</tp:taxon-name-part></tp:taxon-name></italic> Dahl, 1990</td><td rowspan="1" colspan="1">Antarctic, Ross Sea</td><td rowspan="1" colspan="1">
                      <xref ref-type="bibr" rid="B6">Dahl (1990)</xref>
                    </td></tr><tr><td rowspan="1" colspan="1">
              <italic><tp:taxon-name><tp:taxon-name-part taxon-name-part-type="genus">Nebalia</tp:taxon-name-part> <tp:taxon-name-part taxon-name-part-type="species">biarticulata</tp:taxon-name-part></tp:taxon-name></italic> Ledoyer, 1997</td><td rowspan="1" colspan="1">Marseille, France</td><td rowspan="1" colspan="1">
                      <xref ref-type="bibr" rid="B16">Ledoyer (1997)</xref>
                    </td></tr><tr><td rowspan="1" colspan="1">
              <italic><tp:taxon-name><tp:taxon-name-part taxon-name-part-type="genus">Nebalia</tp:taxon-name-part> <tp:taxon-name-part taxon-name-part-type="species">bipes</tp:taxon-name-part></tp:taxon-name></italic> (Fabricius, 1730)</td><td rowspan="1" colspan="1">Greenland</td><td rowspan="1" colspan="1">
                      <xref ref-type="bibr" rid="B5">Dahl (1985)</xref>
                    </td></tr><tr><td rowspan="1" colspan="1">
              <italic><tp:taxon-name><tp:taxon-name-part taxon-name-part-type="genus">Nebalia</tp:taxon-name-part> <tp:taxon-name-part taxon-name-part-type="species">borealis</tp:taxon-name-part></tp:taxon-name></italic> Dahl, 1985</td><td rowspan="1" colspan="1">Norway</td><td rowspan="1" colspan="1">
                      <xref ref-type="bibr" rid="B5">Dahl (1985)</xref>
                    </td></tr><tr><td rowspan="1" colspan="1">
              <italic><tp:taxon-name><tp:taxon-name-part taxon-name-part-type="genus">Nebalia</tp:taxon-name-part> <tp:taxon-name-part taxon-name-part-type="species">brucei</tp:taxon-name-part></tp:taxon-name></italic> Olesen, 1999</td><td rowspan="1" colspan="1">Zanzibar, Tanzania</td><td rowspan="1" colspan="1">
                      <xref ref-type="bibr" rid="B25">Olsen (1999)</xref>
                    </td></tr><tr><td rowspan="1" colspan="1">
              <italic><tp:taxon-name><tp:taxon-name-part taxon-name-part-type="genus">Nebalia</tp:taxon-name-part> <tp:taxon-name-part taxon-name-part-type="species">cannoni</tp:taxon-name-part></tp:taxon-name></italic> Dahl,1990</td><td rowspan="1" colspan="1">South Georgia</td><td rowspan="1" colspan="1">
                      <xref ref-type="bibr" rid="B6">Dahl (1990)</xref>
                    </td></tr><tr><td rowspan="1" colspan="1">
              <italic><tp:taxon-name><tp:taxon-name-part taxon-name-part-type="genus">Nebalia</tp:taxon-name-part> <tp:taxon-name-part taxon-name-part-type="species">capensis</tp:taxon-name-part></tp:taxon-name></italic> Barnard, 1914</td><td rowspan="1" colspan="1">Cape Town, S. Africa</td><td rowspan="1" colspan="1">
                      <xref ref-type="bibr" rid="B14">Kensley (1976)</xref>
                    </td></tr><tr><td rowspan="1" colspan="1">
              <italic><tp:taxon-name><tp:taxon-name-part taxon-name-part-type="genus">Nebalia</tp:taxon-name-part> <tp:taxon-name-part taxon-name-part-type="species">clausi</tp:taxon-name-part></tp:taxon-name></italic> Dahl, 1985</td><td rowspan="1" colspan="1">Adriatic Sea, Italy</td><td rowspan="1" colspan="1">
                      <xref ref-type="bibr" rid="B5">Dahl (1985)</xref>
                    </td></tr><tr><td rowspan="1" colspan="1">
              <italic><tp:taxon-name><tp:taxon-name-part taxon-name-part-type="genus">Nebalia</tp:taxon-name-part> <tp:taxon-name-part taxon-name-part-type="species">dahli</tp:taxon-name-part></tp:taxon-name></italic> Kazmi &amp; Tirmizi, 1989</td><td rowspan="1" colspan="1">Karachi, Pakistan</td><td rowspan="1" colspan="1">
                      <xref ref-type="bibr" rid="B13">Kazmi and Tirmizi (1989)</xref>
                    </td></tr><tr><td rowspan="1" colspan="1">
              <italic><tp:taxon-name><tp:taxon-name-part taxon-name-part-type="genus">Nebalia</tp:taxon-name-part> <tp:taxon-name-part taxon-name-part-type="species">daytoni</tp:taxon-name-part></tp:taxon-name></italic> Vetter, 1996</td><td rowspan="1" colspan="1">San Diego, California</td><td rowspan="1" colspan="1">
                      <xref ref-type="bibr" rid="B35">Vetter (1996)</xref>
                    </td></tr><tr><td rowspan="1" colspan="1">
              <italic><tp:taxon-name><tp:taxon-name-part taxon-name-part-type="genus">Nebalia</tp:taxon-name-part> <tp:taxon-name-part taxon-name-part-type="species">deborahae</tp:taxon-name-part></tp:taxon-name></italic> Bochert &amp; Zettler, 2012</td><td rowspan="1" colspan="1">Namibia &amp; Angola</td><td rowspan="1" colspan="1">
                      <xref ref-type="bibr" rid="B3">Bochert and Zettler (2012)</xref>
                    </td></tr><tr><td rowspan="1" colspan="1">
              <italic><tp:taxon-name><tp:taxon-name-part taxon-name-part-type="genus">Nebalia</tp:taxon-name-part> <tp:taxon-name-part taxon-name-part-type="species">dolsandoensis</tp:taxon-name-part></tp:taxon-name></italic> Song &amp; Min, 2016</td><td rowspan="1" colspan="1">Dolsand Island, S. Korea</td><td rowspan="1" colspan="1">
                      <xref ref-type="bibr" rid="B31">Song and Min (2016)</xref>
                    </td></tr><tr><td rowspan="1" colspan="1">
              <italic><tp:taxon-name><tp:taxon-name-part taxon-name-part-type="genus">Nebalia</tp:taxon-name-part> <tp:taxon-name-part taxon-name-part-type="species">falklandensis</tp:taxon-name-part></tp:taxon-name></italic> Dahl, 1990</td><td rowspan="1" colspan="1">Falkland Is.</td><td rowspan="1" colspan="1">
                      <xref ref-type="bibr" rid="B6">Dahl (1990)</xref>
                    </td></tr><tr><td rowspan="1" colspan="1">
              <italic><tp:taxon-name><tp:taxon-name-part taxon-name-part-type="genus">Nebalia</tp:taxon-name-part> <tp:taxon-name-part taxon-name-part-type="species">gerkenae</tp:taxon-name-part></tp:taxon-name></italic> Haney &amp; Martin, 2000</td><td rowspan="1" colspan="1">Monterey Bay, California</td><td rowspan="1" colspan="1">
                      <xref ref-type="bibr" rid="B9">Haney and Martin (2000)</xref>
                    </td></tr><tr><td rowspan="1" colspan="1">
              <italic><tp:taxon-name><tp:taxon-name-part taxon-name-part-type="genus">Nebalia</tp:taxon-name-part> <tp:taxon-name-part taxon-name-part-type="species">helbstii</tp:taxon-name-part></tp:taxon-name></italic> Leach, 1814</td><td rowspan="1" colspan="1">British coast</td><td rowspan="1" colspan="1">
                      <xref ref-type="bibr" rid="B5">Dahl (1985)</xref>
                    </td></tr><tr><td rowspan="1" colspan="1">
              <italic><tp:taxon-name><tp:taxon-name-part taxon-name-part-type="genus">Nebalia</tp:taxon-name-part> <tp:taxon-name-part taxon-name-part-type="species">hessleri</tp:taxon-name-part></tp:taxon-name></italic> Martin, Vetter &amp; Cash-Clark, 1996</td><td rowspan="1" colspan="1">Southern California</td><td rowspan="1" colspan="1">
                      <xref ref-type="bibr" rid="B20">Martin et al. (1996)</xref>
                    </td></tr><tr><td rowspan="1" colspan="1">
              <italic><tp:taxon-name><tp:taxon-name-part taxon-name-part-type="genus">Nebalia</tp:taxon-name-part> <tp:taxon-name-part taxon-name-part-type="species">ilheoensis</tp:taxon-name-part></tp:taxon-name></italic> Kensley, 1976</td><td rowspan="1" colspan="1">South-western Africa</td><td rowspan="1" colspan="1">
                      <xref ref-type="bibr" rid="B14">Kensley (1976)</xref>
                    </td></tr><tr><td rowspan="1" colspan="1">
              <italic><tp:taxon-name><tp:taxon-name-part taxon-name-part-type="genus">Nebalia</tp:taxon-name-part> <tp:taxon-name-part taxon-name-part-type="species">kensleyi</tp:taxon-name-part></tp:taxon-name></italic> Haney &amp; Martin, 2005</td><td rowspan="1" colspan="1">Marin County, California</td><td rowspan="1" colspan="1">
                      <xref ref-type="bibr" rid="B11">Haney and Martin (2005)</xref>
                    </td></tr><tr><td rowspan="1" colspan="1">
              <italic><tp:taxon-name><tp:taxon-name-part taxon-name-part-type="genus">Nebalia</tp:taxon-name-part> <tp:taxon-name-part taxon-name-part-type="species">kocatasi</tp:taxon-name-part></tp:taxon-name></italic> Moreira, Kocak &amp; Katagan, 2007</td><td rowspan="1" colspan="1">Izmir Bay, Turkey</td><td rowspan="1" colspan="1">
                      <xref ref-type="bibr" rid="B23">Moreira et al. (2007)</xref>
                    </td></tr><tr><td rowspan="1" colspan="1">
              <italic><tp:taxon-name><tp:taxon-name-part taxon-name-part-type="genus">Nebalia</tp:taxon-name-part> <tp:taxon-name-part taxon-name-part-type="species">koreana</tp:taxon-name-part></tp:taxon-name></italic> Song, Moreira &amp; Min, 2012</td><td rowspan="1" colspan="1">Dolsando Island, S. Korea</td><td rowspan="1" colspan="1">
                      <xref ref-type="bibr" rid="B32">Song et al. (2012)</xref>
                    </td></tr><tr><td rowspan="1" colspan="1">
              <italic><tp:taxon-name><tp:taxon-name-part taxon-name-part-type="genus">Nebalia</tp:taxon-name-part> <tp:taxon-name-part taxon-name-part-type="species">lagartensisi</tp:taxon-name-part></tp:taxon-name></italic> Escobar-Briones &amp; Villalobos-Hiriart, 1995</td><td rowspan="1" colspan="1">Yucatan Peninsula, Mexico</td><td rowspan="1" colspan="1">
                      <xref ref-type="bibr" rid="B7">Escobar-Briones and Villalobos-Hiriart (1995)</xref>
                    </td></tr><tr><td rowspan="1" colspan="1">
              <italic><tp:taxon-name><tp:taxon-name-part taxon-name-part-type="genus">Nebalia</tp:taxon-name-part> <tp:taxon-name-part taxon-name-part-type="species">longicornis</tp:taxon-name-part></tp:taxon-name></italic> Thomson, 1879</td><td rowspan="1" colspan="1">South Island, New Zealand</td><td rowspan="1" colspan="1">
                      <xref ref-type="bibr" rid="B6">Dahl (1990)</xref>
                    </td></tr><tr><td rowspan="1" colspan="1">
              <italic><tp:taxon-name><tp:taxon-name-part taxon-name-part-type="genus">Nebalia</tp:taxon-name-part> <tp:taxon-name-part taxon-name-part-type="species">marerubi</tp:taxon-name-part></tp:taxon-name></italic> Wagle, 1983</td><td rowspan="1" colspan="1">Red Sea</td><td rowspan="1" colspan="1">
                      <xref ref-type="bibr" rid="B36">Wagle (1983)</xref>
                    </td></tr><tr><td rowspan="1" colspan="1">
              <italic><tp:taxon-name><tp:taxon-name-part taxon-name-part-type="genus">Nebalia</tp:taxon-name-part> <tp:taxon-name-part taxon-name-part-type="species">mediterranea</tp:taxon-name-part></tp:taxon-name></italic> Kocak &amp; Moreira, 2015</td><td rowspan="1" colspan="1">Aegean Sea Turkey, N. Cyprus</td><td rowspan="1" colspan="1">
                      <xref ref-type="bibr" rid="B15">Kocak and Moreira (2015)</xref>
                    </td></tr><tr><td rowspan="1" colspan="1">
              <italic><tp:taxon-name><tp:taxon-name-part taxon-name-part-type="genus">Nebalia</tp:taxon-name-part> <tp:taxon-name-part taxon-name-part-type="species">melanophthalma</tp:taxon-name-part></tp:taxon-name></italic> Ledoyer, 2000</td><td rowspan="1" colspan="1">Noumea, New Caledonia</td><td rowspan="1" colspan="1">Ledoyer (2000)</td></tr><tr><td rowspan="1" colspan="1">
              <italic><tp:taxon-name><tp:taxon-name-part taxon-name-part-type="genus">Nebalia</tp:taxon-name-part> <tp:taxon-name-part taxon-name-part-type="species">mortoni</tp:taxon-name-part></tp:taxon-name></italic> Lee &amp; Bamber, 2011</td><td rowspan="1" colspan="1">Hong Kong</td><td rowspan="1" colspan="1">
                      <xref ref-type="bibr" rid="B17">Lee and Bamber (2011)</xref>
                    </td></tr><tr><td rowspan="1" colspan="1">
              <italic><tp:taxon-name><tp:taxon-name-part taxon-name-part-type="genus">Nebalia</tp:taxon-name-part> <tp:taxon-name-part taxon-name-part-type="species">patagonica</tp:taxon-name-part></tp:taxon-name></italic> Dahl, 1990</td><td rowspan="1" colspan="1">Magellan region</td><td rowspan="1" colspan="1">
                      <xref ref-type="bibr" rid="B6">Dahl (1990)</xref>
                    </td></tr><tr><td rowspan="1" colspan="1">
              <italic><tp:taxon-name><tp:taxon-name-part taxon-name-part-type="genus">Nebalia</tp:taxon-name-part> <tp:taxon-name-part taxon-name-part-type="species">pseudotroncosoi</tp:taxon-name-part></tp:taxon-name></italic> Song, Moreira &amp; Min, 2012</td><td rowspan="1" colspan="1">South coast of Korea</td><td rowspan="1" colspan="1">
                      <xref ref-type="bibr" rid="B32">Song et al. (2012)</xref>
                    </td></tr><tr><td rowspan="1" colspan="1">
              <italic><tp:taxon-name><tp:taxon-name-part taxon-name-part-type="genus">Nebalia</tp:taxon-name-part> <tp:taxon-name-part taxon-name-part-type="species">schizophthalma</tp:taxon-name-part></tp:taxon-name></italic> Haney, Hessler &amp; Martin, 2001</td><td rowspan="1" colspan="1">North Atlantic, Gay Head</td><td rowspan="1" colspan="1">
                      <xref ref-type="bibr" rid="B10">Haney et al. (2001)</xref>
                    </td></tr><tr><td rowspan="1" colspan="1">
              <italic><tp:taxon-name><tp:taxon-name-part taxon-name-part-type="genus">Nebalia</tp:taxon-name-part> <tp:taxon-name-part taxon-name-part-type="species">strausi</tp:taxon-name-part></tp:taxon-name></italic> Risso, 1826</td><td rowspan="1" colspan="1">Channel Is, Guernsey</td><td rowspan="1" colspan="1">
                      <xref ref-type="bibr" rid="B5">Dahl (1985)</xref>
                    </td></tr><tr><td rowspan="1" colspan="1">
              <italic><tp:taxon-name><tp:taxon-name-part taxon-name-part-type="genus">Nebalia</tp:taxon-name-part> <tp:taxon-name-part taxon-name-part-type="species">terazakii</tp:taxon-name-part></tp:taxon-name></italic> sp. n.</td><td rowspan="1" colspan="1">Pulau Payar, Malaysia</td><td rowspan="1" colspan="1">Present study</td></tr><tr><td rowspan="1" colspan="1">
              <italic><tp:taxon-name><tp:taxon-name-part taxon-name-part-type="genus">Nebalia</tp:taxon-name-part> <tp:taxon-name-part taxon-name-part-type="species">troncosoi</tp:taxon-name-part></tp:taxon-name></italic> Moreira, Cacbelos &amp; Dominguez, 2003</td><td rowspan="1" colspan="1">Galicia, Iberian peninsula</td><td rowspan="1" colspan="1">
                      <xref ref-type="bibr" rid="B21">Moreira et al. (2003)</xref>
                    </td></tr></tbody></table></table-wrap><p>
              <italic><tp:taxon-name><tp:taxon-name-part taxon-name-part-type="genus">Nebalia</tp:taxon-name-part> <tp:taxon-name-part taxon-name-part-type="species">terazakii</tp:taxon-name-part></tp:taxon-name></italic> sp. n. differs from the other known species of <italic><tp:taxon-name><tp:taxon-name-part taxon-name-part-type="genus">Nebalia</tp:taxon-name-part></tp:taxon-name></italic> in the following combination of characters: the rostrum is 1.9 times as long as wide, the eyes have no dorsal papilla or lobes, article 4 of the antennule peduncle has only one short thick distal spine, the armature of the external lateral side of the antennal peduncle article 3 has distribution and appearance of spines and setae which differs from other known species, article 1 of the endopod of maxilla 2 is peculiarly short, about 0.83 times as long as article 2, the exopod of maxilla 2 is longer than article 1 of the endopod, the posterior dorsal borders of the pleonites 6 to 7 are provided with distally sharp denticles, anal plate with prominent lateral shoulder and finally, the terminal seta of the caudal rami is 1.17 times the length of the entire ramus. In all other known species of <italic><tp:taxon-name><tp:taxon-name-part taxon-name-part-type="genus">Nebalia</tp:taxon-name-part></tp:taxon-name></italic> the proximal article of maxilla 2 is longer than the distal article, however, in <italic><tp:taxon-name><tp:taxon-name-part taxon-name-part-type="genus">Nebalia</tp:taxon-name-part> <tp:taxon-name-part taxon-name-part-type="species">terazakii</tp:taxon-name-part></tp:taxon-name></italic> sp. n. the distal article of maxilla 2 is longer than the proximal, a feature peculiar to <italic><tp:taxon-name><tp:taxon-name-part taxon-name-part-type="genus">Nebalia</tp:taxon-name-part> <tp:taxon-name-part taxon-name-part-type="species">terazakii</tp:taxon-name-part></tp:taxon-name></italic> sp. n.</p><p>
              <italic><tp:taxon-name><tp:taxon-name-part taxon-name-part-type="genus">Nebalia</tp:taxon-name-part> <tp:taxon-name-part taxon-name-part-type="species">terazakii</tp:taxon-name-part></tp:taxon-name></italic> sp. n., when compared with recently described species from the Asian and Southeast Asian regions (Table <xref ref-type="table" rid="T2">2</xref>), shows differences in the length to width ratio of the rostrum. The ratios for all species are &gt;2, except <italic><tp:taxon-name><tp:taxon-name-part taxon-name-part-type="genus">Nebalia</tp:taxon-name-part> <tp:taxon-name-part taxon-name-part-type="species">melanophthalma</tp:taxon-name-part></tp:taxon-name></italic> and <italic><tp:taxon-name><tp:taxon-name-part taxon-name-part-type="genus">Nebalia</tp:taxon-name-part> <tp:taxon-name-part taxon-name-part-type="species">terazakii</tp:taxon-name-part></tp:taxon-name></italic> sp. n. which are 1.73 and 1.89 respectively. The area occupied by the ommatidial part of the eye is similar for <italic><tp:taxon-name><tp:taxon-name-part taxon-name-part-type="genus">Nebalia</tp:taxon-name-part> <tp:taxon-name-part taxon-name-part-type="species">terazakii</tp:taxon-name-part></tp:taxon-name></italic> sp. n., <italic><tp:taxon-name><tp:taxon-name-part taxon-name-part-type="genus">Nebalia</tp:taxon-name-part> <tp:taxon-name-part taxon-name-part-type="species">dolsandoensis</tp:taxon-name-part></tp:taxon-name></italic>, <italic><tp:taxon-name><tp:taxon-name-part taxon-name-part-type="genus">Nebalia</tp:taxon-name-part> <tp:taxon-name-part taxon-name-part-type="species">melanophthalma</tp:taxon-name-part></tp:taxon-name></italic> and <italic><tp:taxon-name><tp:taxon-name-part taxon-name-part-type="genus">Nebalia</tp:taxon-name-part> <tp:taxon-name-part taxon-name-part-type="species">moretoni</tp:taxon-name-part></tp:taxon-name></italic>, however, in <italic><tp:taxon-name><tp:taxon-name-part taxon-name-part-type="genus">Nebalia</tp:taxon-name-part> <tp:taxon-name-part taxon-name-part-type="species">koreana</tp:taxon-name-part></tp:taxon-name></italic> and <italic><tp:taxon-name><tp:taxon-name-part taxon-name-part-type="genus">Nebalia</tp:taxon-name-part> <tp:taxon-name-part taxon-name-part-type="species">pseudotroncosoi</tp:taxon-name-part></tp:taxon-name></italic> the area is larger and smaller respectively. Another feature which differs between the species is the number of thick spines on the article 4 antennular peduncle. In <italic><tp:taxon-name><tp:taxon-name-part taxon-name-part-type="genus">Nebalia</tp:taxon-name-part> <tp:taxon-name-part taxon-name-part-type="species">melanophthalma</tp:taxon-name-part></tp:taxon-name></italic> and <italic><tp:taxon-name><tp:taxon-name-part taxon-name-part-type="genus">Nebalia</tp:taxon-name-part> <tp:taxon-name-part taxon-name-part-type="species">terazakii</tp:taxon-name-part></tp:taxon-name></italic> sp. n. there is one thick spine whereas there are &gt;1 for the rest of the species. Article 1 of maxilla 2 endopod is shorter than article 2 in <italic><tp:taxon-name><tp:taxon-name-part taxon-name-part-type="genus">Nebalia</tp:taxon-name-part> <tp:taxon-name-part taxon-name-part-type="species">terazakii</tp:taxon-name-part></tp:taxon-name></italic> sp. n. whereas in all other species articles 1 is longer than 2. Denticles on pleonite 6 to 7 are acutely shaped in <italic><tp:taxon-name><tp:taxon-name-part taxon-name-part-type="genus">Nebalia</tp:taxon-name-part> <tp:taxon-name-part taxon-name-part-type="species">melanophthalma</tp:taxon-name-part></tp:taxon-name></italic> and <italic><tp:taxon-name><tp:taxon-name-part taxon-name-part-type="genus">Nebalia</tp:taxon-name-part> <tp:taxon-name-part taxon-name-part-type="species">terazakii</tp:taxon-name-part></tp:taxon-name></italic> sp. n. but square to rounded in the others. The anal plate shoulder of <italic><tp:taxon-name><tp:taxon-name-part taxon-name-part-type="genus">Nebalia</tp:taxon-name-part> <tp:taxon-name-part taxon-name-part-type="species">terazakii</tp:taxon-name-part></tp:taxon-name></italic> n.sp is prominent and this distinguishes it from the other species mentioned. The uropod and combined pleonite 7 and anal somite length ratios vary between 0.7 and 1.0. The terminal spine to uropod length ratio shows similarity between <italic><tp:taxon-name><tp:taxon-name-part taxon-name-part-type="genus">Nebalia</tp:taxon-name-part> <tp:taxon-name-part taxon-name-part-type="species">terazakii</tp:taxon-name-part></tp:taxon-name></italic> sp. n. and <italic><tp:taxon-name><tp:taxon-name-part taxon-name-part-type="genus">Nebalia</tp:taxon-name-part> <tp:taxon-name-part taxon-name-part-type="species">koreana</tp:taxon-name-part></tp:taxon-name></italic> but differs greatly from <italic><tp:taxon-name><tp:taxon-name-part taxon-name-part-type="genus">Nebalia</tp:taxon-name-part> <tp:taxon-name-part taxon-name-part-type="species">dolsandoensis</tp:taxon-name-part></tp:taxon-name></italic> and <italic><tp:taxon-name><tp:taxon-name-part taxon-name-part-type="genus">Nebalia</tp:taxon-name-part> <tp:taxon-name-part taxon-name-part-type="species">moretoni</tp:taxon-name-part></tp:taxon-name></italic>.</p><table-wrap id="T2" position="float" orientation="portrait"><label>Table 2.</label><caption><p>Comparison of some diognostic characters of <italic><tp:taxon-name><tp:taxon-name-part taxon-name-part-type="genus">Nebalia</tp:taxon-name-part></tp:taxon-name></italic> females from the Asian and Southeast Asian regions.</p></caption><table id="TID0EB3AG" rules="all"><tbody><tr><th rowspan="1" colspan="1">Species</th><th rowspan="1" colspan="1">Rostrum length/ width</th><th rowspan="1" colspan="1">Area occupied by ommatidial part of eye</th><th rowspan="1" colspan="1">Antennule peduncle article 4: no. of thick spines</th><th rowspan="1" colspan="1">Maxilla 2 endopod: article 1/ article 2 length</th><th rowspan="1" colspan="1">Pleonites 6-7: shape of dorsal denticles</th><th rowspan="1" colspan="1">Anal plate shoulder</th><th rowspan="1" colspan="1">Uropod length/ pleonite 7 + anal somite</th><th rowspan="1" colspan="1">Terminal spine length/ urosome</th></tr><tr><td rowspan="1" colspan="1">
              <italic><tp:taxon-name><tp:taxon-name-part taxon-name-part-type="genus">Nebalia</tp:taxon-name-part> <tp:taxon-name-part taxon-name-part-type="species">dolsandoensis</tp:taxon-name-part></tp:taxon-name></italic>
            </td><td rowspan="1" colspan="1">2.14</td><td rowspan="1" colspan="1">0.67</td><td rowspan="1" colspan="1">4</td><td rowspan="1" colspan="1">1&gt;2</td><td rowspan="1" colspan="1">round</td><td rowspan="1" colspan="1">present</td><td rowspan="1" colspan="1">0.7</td><td rowspan="1" colspan="1">1.69</td></tr><tr><td rowspan="1" colspan="1">
              <italic><tp:taxon-name><tp:taxon-name-part taxon-name-part-type="genus">Nebalia</tp:taxon-name-part> <tp:taxon-name-part taxon-name-part-type="species">koreana</tp:taxon-name-part></tp:taxon-name></italic>
            </td><td rowspan="1" colspan="1">2.35</td><td rowspan="1" colspan="1">0.85</td><td rowspan="1" colspan="1">5</td><td rowspan="1" colspan="1">1&gt;2</td><td rowspan="1" colspan="1">round</td><td rowspan="1" colspan="1">none</td><td rowspan="1" colspan="1">0.8</td><td rowspan="1" colspan="1">1.15</td></tr><tr><td rowspan="1" colspan="1">
              <italic><tp:taxon-name><tp:taxon-name-part taxon-name-part-type="genus">Nebalia</tp:taxon-name-part> <tp:taxon-name-part taxon-name-part-type="species">melanophthalma</tp:taxon-name-part></tp:taxon-name></italic>
            </td><td rowspan="1" colspan="1">1.73</td><td rowspan="1" colspan="1">0.67</td><td rowspan="1" colspan="1">1</td><td rowspan="1" colspan="1">1&gt;2</td><td rowspan="1" colspan="1">acute</td><td rowspan="1" colspan="1">none</td><td rowspan="1" colspan="1">1.0</td><td rowspan="1" colspan="1">na</td></tr><tr><td rowspan="1" colspan="1">
              <italic><tp:taxon-name><tp:taxon-name-part taxon-name-part-type="genus">Nebalia</tp:taxon-name-part> <tp:taxon-name-part taxon-name-part-type="species">mortoni</tp:taxon-name-part></tp:taxon-name></italic>
            </td><td rowspan="1" colspan="1">2.37</td><td rowspan="1" colspan="1">0.67</td><td rowspan="1" colspan="1">4</td><td rowspan="1" colspan="1">1&gt;2</td><td rowspan="1" colspan="1">square</td><td rowspan="1" colspan="1">none</td><td rowspan="1" colspan="1">1.0</td><td rowspan="1" colspan="1">1.7</td></tr><tr><td rowspan="1" colspan="1">
              <italic><tp:taxon-name><tp:taxon-name-part taxon-name-part-type="genus">Nebalia</tp:taxon-name-part> <tp:taxon-name-part taxon-name-part-type="species">pseudotroncosoi</tp:taxon-name-part></tp:taxon-name></italic>
            </td><td rowspan="1" colspan="1">2.27</td><td rowspan="1" colspan="1">0.5</td><td rowspan="1" colspan="1">2</td><td rowspan="1" colspan="1">1&gt;2</td><td rowspan="1" colspan="1">round to pointed</td><td rowspan="1" colspan="1">none</td><td rowspan="1" colspan="1">0.9</td><td rowspan="1" colspan="1">na</td></tr><tr><td rowspan="1" colspan="1">
              <italic><tp:taxon-name><tp:taxon-name-part taxon-name-part-type="genus">Nebalia</tp:taxon-name-part> <tp:taxon-name-part taxon-name-part-type="species">terazakii</tp:taxon-name-part></tp:taxon-name></italic> sp. n.</td><td rowspan="1" colspan="1">1.89</td><td rowspan="1" colspan="1">0.67</td><td rowspan="1" colspan="1">1</td><td rowspan="1" colspan="1">1&lt;2</td><td rowspan="1" colspan="1">acute</td><td rowspan="1" colspan="1">prominent</td><td rowspan="1" colspan="1">0.9</td><td rowspan="1" colspan="1">1.17</td></tr></tbody></table></table-wrap><!--PageBreak--><p>
              <italic><tp:taxon-name><tp:taxon-name-part taxon-name-part-type="genus">Nebalia</tp:taxon-name-part> <tp:taxon-name-part taxon-name-part-type="species">terazakii</tp:taxon-name-part></tp:taxon-name></italic> sp. n. is most similar to <italic><tp:taxon-name><tp:taxon-name-part taxon-name-part-type="genus">Nebalia</tp:taxon-name-part> <tp:taxon-name-part taxon-name-part-type="species">brucei</tp:taxon-name-part></tp:taxon-name></italic> in that both species have a broad rostrum with a similar length to width ratio, the antennular armatures on peduncle article 4 are each armed with a single spine, the antennular scales are both elliptical, the epimerons of the pleopod 4 are pointed and the lateral margins of the anal plates are both with prominent shoulder. However, these two species can be distinguished from one another in that the antennular flagellum has 12 articles in <italic><tp:taxon-name><tp:taxon-name-part taxon-name-part-type="genus">Nebalia</tp:taxon-name-part> <tp:taxon-name-part taxon-name-part-type="species">brucei</tp:taxon-name-part></tp:taxon-name></italic>, whereas it is 10 in <italic><tp:taxon-name><tp:taxon-name-part taxon-name-part-type="genus">Nebalia</tp:taxon-name-part> <tp:taxon-name-part taxon-name-part-type="species">terazakii</tp:taxon-name-part></tp:taxon-name></italic> sp. n. The armature of the external lateral side of the antennal peduncle article 3, differ in the distribution and appearance of spines and setae between <!--PageBreak--><!--PageBreak-->the two species. Length ratio of maxilla 2 endopod article 1 and 2 is 1.39 in <italic><tp:taxon-name><tp:taxon-name-part taxon-name-part-type="genus">Nebalia</tp:taxon-name-part> <tp:taxon-name-part taxon-name-part-type="species">brucei</tp:taxon-name-part></tp:taxon-name></italic> whereas in <italic><tp:taxon-name><tp:taxon-name-part taxon-name-part-type="genus">Nebalia</tp:taxon-name-part> <tp:taxon-name-part taxon-name-part-type="species">terazakii</tp:taxon-name-part></tp:taxon-name></italic> sp. n. it is 0.83. The terminal spine of uropod is about 1.17 times the length of uropod in <italic><tp:taxon-name><tp:taxon-name-part taxon-name-part-type="genus">Nebalia</tp:taxon-name-part> <tp:taxon-name-part taxon-name-part-type="species">terazakii</tp:taxon-name-part></tp:taxon-name></italic> sp. n. whereas it is 0.70 in <italic><tp:taxon-name><tp:taxon-name-part taxon-name-part-type="genus">Nebalia</tp:taxon-name-part> <tp:taxon-name-part taxon-name-part-type="species">brucei</tp:taxon-name-part></tp:taxon-name></italic>.</p></tp:treatment-sec><tp:treatment-sec sec-type="etymology" id="SECID0EGVAG"><title>Etymology.</title><p>The species is named after the late Professor Dr. Makoto Terazaki, Ocean Research Institute, University of Tokyo, Japan.</p></tp:treatment-sec><ref-list><ref id="B5"><mixed-citation xmlns:xlink="http://www.w3.org/1999/xlink" xlink:type="simple">
          <person-group><name name-style="western"><surname>Dahl</surname><given-names>E</given-names></name></person-group> (<year>1985</year>) <article-title><tp:taxon-name><tp:taxon-name-part taxon-name-part-type="subphylum">Crustacea</tp:taxon-name-part></tp:taxon-name> <tp:taxon-name><tp:taxon-name-part taxon-name-part-type="order">Leptostraca</tp:taxon-name-part></tp:taxon-name>, principles of taxonomy and a revision of European shelf species.</article-title> <source>Sarsia</source> <volume>70</volume>: <fpage>135</fpage>–<lpage>165</lpage>. doi: <ext-link xlink:type="simple" ext-link-type="doi" xlink:href="10.1080/00364827.1985.10420626">10.1080/00364827.1985.10420626</ext-link></mixed-citation></ref><ref id="B20"><mixed-citation xmlns:xlink="http://www.w3.org/1999/xlink" xlink:type="simple">
          <person-group><name name-style="western"><surname>Martin</surname><given-names>JW</given-names></name><name name-style="western"><surname>Vetter</surname><given-names>EW</given-names></name><name name-style="western"><surname>Cash-Clark</surname><given-names>CE</given-names></name></person-group> (<year>1996</year>) <article-title>Description, external morphology, and natural history observations of <italic><tp:taxon-name><tp:taxon-name-part taxon-name-part-type="genus">Nebalia</tp:taxon-name-part> <tp:taxon-name-part taxon-name-part-type="species">hessleri</tp:taxon-name-part></tp:taxon-name></italic>, new species (<tp:taxon-name><tp:taxon-name-part taxon-name-part-type="subclass">Phyllocarida</tp:taxon-name-part></tp:taxon-name>: <tp:taxon-name><tp:taxon-name-part taxon-name-part-type="order">Leptostraca</tp:taxon-name-part></tp:taxon-name>), from southern California, with a key to the extant families and genera of the <tp:taxon-name><tp:taxon-name-part taxon-name-part-type="order">Leptostraca</tp:taxon-name-part></tp:taxon-name>.</article-title> <source>Journal of Crustacean Biology</source> <volume>16</volume>(<issue>2</issue>): <fpage>347</fpage>–<lpage>372</lpage>. doi: <ext-link xlink:type="simple" ext-link-type="doi" xlink:href="10.2307/1548892">10.2307/1548892</ext-link></mixed-citation></ref><ref id="B24"><mixed-citation xmlns:xlink="http://www.w3.org/1999/xlink" xlink:type="simple">
          <person-group><name name-style="western"><surname>Moreira</surname><given-names>J</given-names></name><name name-style="western"><surname>Sezgin</surname><given-names>M</given-names></name><name name-style="western"><surname>Katagan</surname><given-names>T</given-names></name><name name-style="western"><surname>Gonulal</surname><given-names>O</given-names></name><name name-style="western"><surname>Topalogus</surname><given-names>B</given-names></name></person-group> (<year>2012</year>) <article-title>First record of a bathyal leptostracan, <italic><tp:taxon-name><tp:taxon-name-part taxon-name-part-type="genus">Nebalia</tp:taxon-name-part> <tp:taxon-name-part taxon-name-part-type="species">abyssicola</tp:taxon-name-part></tp:taxon-name></italic> Fage, 1929 (<tp:taxon-name><tp:taxon-name-part taxon-name-part-type="subphylum">Crustacea</tp:taxon-name-part></tp:taxon-name>: <tp:taxon-name><tp:taxon-name-part taxon-name-part-type="class">Malacostraca</tp:taxon-name-part></tp:taxon-name>: <tp:taxon-name><tp:taxon-name-part taxon-name-part-type="subclass">Phyllocarida</tp:taxon-name-part></tp:taxon-name>), in the Aegean Sea, eastern Mediterranean.</article-title> <source>Turkey Journal of Zoology</source> <volume>36</volume>(<issue>3</issue>): <fpage>351</fpage>–<lpage>360</lpage>.</mixed-citation></ref><ref id="B6"><mixed-citation xmlns:xlink="http://www.w3.org/1999/xlink" xlink:type="simple">
          <person-group><name name-style="western"><surname>Dahl</surname><given-names>E</given-names></name></person-group> (<year>1990</year>) <article-title>Records of <italic><tp:taxon-name><tp:taxon-name-part taxon-name-part-type="genus">Nebalia</tp:taxon-name-part></tp:taxon-name></italic> (<tp:taxon-name><tp:taxon-name-part taxon-name-part-type="subphylum">Crustacea</tp:taxon-name-part></tp:taxon-name> <tp:taxon-name><tp:taxon-name-part taxon-name-part-type="order">Leptostraca</tp:taxon-name-part></tp:taxon-name>) from the southern Hemisphere - a critical review.</article-title> <source>Bulletin of the British Museum Natural Hististory (Zool)</source> <volume>56</volume>(<issue>1</issue>): <fpage>73</fpage>–<lpage>91</lpage>.</mixed-citation></ref><ref id="B16"><mixed-citation xmlns:xlink="http://www.w3.org/1999/xlink" xlink:type="simple">
          <person-group><name name-style="western"><surname>Ledoyer</surname><given-names>M</given-names></name></person-group> (<year>1997</year>) <article-title>Leptostracés (<tp:taxon-name><tp:taxon-name-part taxon-name-part-type="subphylum">Crustacea</tp:taxon-name-part></tp:taxon-name>) de Méditerranée.</article-title> <source>Marine Life</source> <volume>7</volume>: <fpage>29</fpage>–<lpage>38</lpage>.</mixed-citation></ref><ref id="B25"><mixed-citation xmlns:xlink="http://www.w3.org/1999/xlink" xlink:type="simple">
          <person-group><name name-style="western"><surname>Olesen</surname><given-names>J</given-names></name></person-group> (<year>1999</year>) <article-title>A new species of <italic><tp:taxon-name><tp:taxon-name-part taxon-name-part-type="genus">Nebalia</tp:taxon-name-part></tp:taxon-name></italic> (<tp:taxon-name><tp:taxon-name-part taxon-name-part-type="subphylum">Crustacea</tp:taxon-name-part></tp:taxon-name>, <tp:taxon-name><tp:taxon-name-part taxon-name-part-type="order">Leptostraca</tp:taxon-name-part></tp:taxon-name>) from Unguja Island (Zanzibar), Tanzania, East Africa, with a phylogenetic analysis of leptostracan genera.</article-title> <source>Journal of Natural History</source> <volume>33</volume>: <fpage>1789</fpage>–<lpage>1809</lpage>. doi: <ext-link xlink:type="simple" ext-link-type="doi" xlink:href="10.1080/002229399299734">10.1080/002229399299734</ext-link></mixed-citation></ref><ref id="B14"><mixed-citation xmlns:xlink="http://www.w3.org/1999/xlink" xlink:type="simple">
          <person-group><name name-style="western"><surname>Kensley</surname><given-names>B</given-names></name></person-group> (<year>1976</year>) <article-title>The genus <italic><tp:taxon-name><tp:taxon-name-part taxon-name-part-type="genus">Nebalia</tp:taxon-name-part></tp:taxon-name></italic> in south and south west Africa (<tp:taxon-name><tp:taxon-name-part taxon-name-part-type="subphylum">Crustacea</tp:taxon-name-part></tp:taxon-name>, <tp:taxon-name><tp:taxon-name-part taxon-name-part-type="order">Leptostraca</tp:taxon-name-part></tp:taxon-name>).</article-title> <source>Cimbebasia</source> <volume>4</volume>(<issue>8</issue>): <fpage>155</fpage>–<lpage>162</lpage>.</mixed-citation></ref><ref id="B13"><mixed-citation xmlns:xlink="http://www.w3.org/1999/xlink" xlink:type="simple">
          <person-group><name name-style="western"><surname>Kazmi</surname><given-names>QB</given-names></name><name name-style="western"><surname>Tirmizi</surname><given-names>NM</given-names></name></person-group> (<year>1989</year>) <article-title>A new species of <italic><tp:taxon-name><tp:taxon-name-part taxon-name-part-type="genus">Nebalia</tp:taxon-name-part></tp:taxon-name></italic> from Pakistan (<tp:taxon-name><tp:taxon-name-part taxon-name-part-type="order">Leptostraca</tp:taxon-name-part></tp:taxon-name>).</article-title> <source>Crustaceana</source> <volume>56</volume>(<issue>3</issue>): <fpage>293</fpage>–<lpage>298</lpage>. doi: <ext-link xlink:type="simple" ext-link-type="doi" xlink:href="10.1163/156854089X00266">10.1163/156854089X00266</ext-link></mixed-citation></ref><ref id="B35"><mixed-citation xmlns:xlink="http://www.w3.org/1999/xlink" xlink:type="simple">
          <person-group><name name-style="western"><surname>Vetter</surname><given-names>EW</given-names></name></person-group> (<year>1996</year>) <article-title><italic><tp:taxon-name><tp:taxon-name-part taxon-name-part-type="genus">Nebalia</tp:taxon-name-part> <tp:taxon-name-part taxon-name-part-type="species">daytoni</tp:taxon-name-part></tp:taxon-name></italic> sp. n. a leptostracan from Southern California (<tp:taxon-name><tp:taxon-name-part taxon-name-part-type="subclass">Phyllocarida</tp:taxon-name-part></tp:taxon-name>).</article-title> <source>Crustaceana</source> <volume>69</volume>(<issue>3</issue>): <fpage>379</fpage>–<lpage>386</lpage>. doi: <ext-link xlink:type="simple" ext-link-type="doi" xlink:href="10.1163/156854096X00970">10.1163/156854096X00970</ext-link></mixed-citation></ref><ref id="B3"><mixed-citation xmlns:xlink="http://www.w3.org/1999/xlink" xlink:type="simple">
          <person-group><name name-style="western"><surname>Bochert</surname><given-names>R</given-names></name><name name-style="western"><surname>Zettler</surname><given-names>ML</given-names></name></person-group> (<year>2012</year>) <article-title><italic><tp:taxon-name><tp:taxon-name-part taxon-name-part-type="genus">Nebalia</tp:taxon-name-part> <tp:taxon-name-part taxon-name-part-type="species">deborahae</tp:taxon-name-part></tp:taxon-name></italic>, a new species of <tp:taxon-name><tp:taxon-name-part taxon-name-part-type="order">Leptostraca</tp:taxon-name-part></tp:taxon-name> (<tp:taxon-name><tp:taxon-name-part taxon-name-part-type="subclass">Phyllocarida</tp:taxon-name-part></tp:taxon-name>) from South West Africa.</article-title> <source>Crustaceana</source> <volume>85</volume>: <fpage>205</fpage>–<lpage>218</lpage>. doi: <ext-link xlink:type="simple" ext-link-type="doi" xlink:href="10.1163/156854012X623782">10.1163/156854012X623782</ext-link></mixed-citation></ref><ref id="B31"><mixed-citation xmlns:xlink="http://www.w3.org/1999/xlink" xlink:type="simple">
          <person-group><name name-style="western"><surname>Song</surname><given-names>JH</given-names></name><name name-style="western"><surname>Min</surname><given-names>GS</given-names></name></person-group> (<year>2016</year>) A new species of <italic><tp:taxon-name><tp:taxon-name-part taxon-name-part-type="genus">Nebalia</tp:taxon-name-part></tp:taxon-name></italic> (<tp:taxon-name><tp:taxon-name-part taxon-name-part-type="class">Malacostraca</tp:taxon-name-part></tp:taxon-name>: <tp:taxon-name><tp:taxon-name-part taxon-name-part-type="subclass">Phyllocarida</tp:taxon-name-part></tp:taxon-name>: <tp:taxon-name><tp:taxon-name-part taxon-name-part-type="order">Leptostraca</tp:taxon-name-part></tp:taxon-name>) from South Korea, with a key to the species of <italic><tp:taxon-name><tp:taxon-name-part taxon-name-part-type="genus">Nebalia</tp:taxon-name-part></tp:taxon-name></italic> Leach, 1814. Journal of the Marine Biological Association United Kingdom. doi: <ext-link xlink:type="simple" ext-link-type="doi" xlink:href="10.1017/S0025315415002180">10.1017/S0025315415002180</ext-link></mixed-citation></ref><ref id="B9"><mixed-citation xmlns:xlink="http://www.w3.org/1999/xlink" xlink:type="simple">
          <person-group><name name-style="western"><surname>Haney</surname><given-names>TA</given-names></name><name name-style="western"><surname>Martin</surname><given-names>JW</given-names></name></person-group> (<year>2000</year>) <article-title><italic><tp:taxon-name><tp:taxon-name-part taxon-name-part-type="genus">Nebalia</tp:taxon-name-part> <tp:taxon-name-part taxon-name-part-type="species">gerkenae</tp:taxon-name-part></tp:taxon-name></italic>, a new species of leptostracan (<tp:taxon-name><tp:taxon-name-part taxon-name-part-type="subphylum">Crustacea</tp:taxon-name-part></tp:taxon-name>: <tp:taxon-name><tp:taxon-name-part taxon-name-part-type="class">Malacostraca</tp:taxon-name-part></tp:taxon-name>: <tp:taxon-name><tp:taxon-name-part taxon-name-part-type="subclass">Phyllocarida</tp:taxon-name-part></tp:taxon-name>) from the Bennett Slough region of Monterey Bay, California.</article-title> <source>Proceedings of the Biological Society of Washington</source> <volume>113</volume>(<issue>4</issue>): <fpage>996</fpage>–<lpage>1014</lpage>.</mixed-citation></ref><ref id="B11"><mixed-citation xmlns:xlink="http://www.w3.org/1999/xlink" xlink:type="simple">
          <person-group><name name-style="western"><surname>Haney</surname><given-names>TA</given-names></name><name name-style="western"><surname>Martin</surname><given-names>JW</given-names></name></person-group> (<year>2005</year>) <article-title><italic><tp:taxon-name><tp:taxon-name-part taxon-name-part-type="genus">Nebalia</tp:taxon-name-part> <tp:taxon-name-part taxon-name-part-type="species">kensleyi</tp:taxon-name-part></tp:taxon-name></italic>, a new species of leptostracan (<tp:taxon-name><tp:taxon-name-part taxon-name-part-type="subphylum">Crustacea</tp:taxon-name-part></tp:taxon-name>: <tp:taxon-name><tp:taxon-name-part taxon-name-part-type="subclass">Phyllocarida</tp:taxon-name-part></tp:taxon-name>) from Tomales Bay, California.</article-title> <source>Proceedings of the Biological Society of Washington</source> <volume>118</volume>(<issue>1</issue>): <fpage>3</fpage>–<lpage>20</lpage>. doi: <ext-link xlink:type="simple" ext-link-type="doi" xlink:href="10.2988/0006-324X(2005)118[3:NKANSO]2.0.CO;2">10.2988/0006-324X(2005)118[3:NKANSO]2.0.CO;2</ext-link></mixed-citation></ref><ref id="B23"><mixed-citation xmlns:xlink="http://www.w3.org/1999/xlink" xlink:type="simple">
          <person-group><name name-style="western"><surname>Moreira</surname><given-names>J</given-names></name><name name-style="western"><surname>Kocak</surname><given-names>C</given-names></name><name name-style="western"><surname>Katagan</surname><given-names>T</given-names></name></person-group> (<year>2007</year>) <article-title><italic><tp:taxon-name><tp:taxon-name-part taxon-name-part-type="genus">Nebalia</tp:taxon-name-part> <tp:taxon-name-part taxon-name-part-type="species">kocatasi</tp:taxon-name-part></tp:taxon-name></italic> sp. n., a new species of leptostracan (<tp:taxon-name><tp:taxon-name-part taxon-name-part-type="subphylum">Crustacea</tp:taxon-name-part></tp:taxon-name>: <tp:taxon-name><tp:taxon-name-part taxon-name-part-type="subclass">Phyllocarida</tp:taxon-name-part></tp:taxon-name>) from Izmir Bay (Aegean Sea, eastern Mediterranean).</article-title> <source>Journal of the Marine Biological Association United Kingdom</source> <volume>87</volume>: <fpage>1247</fpage>–<lpage>1254</lpage>. doi: <ext-link xlink:type="simple" ext-link-type="doi" xlink:href="10.1017/S0025315407057487">10.1017/S0025315407057487</ext-link></mixed-citation></ref><ref id="B32"><mixed-citation xmlns:xlink="http://www.w3.org/1999/xlink" xlink:type="simple">
          <person-group><name name-style="western"><surname>Song</surname><given-names>J-H</given-names></name><name name-style="western"><surname>Moreira</surname><given-names>J</given-names></name><name name-style="western"><surname>Min</surname><given-names>G-S</given-names></name></person-group> (<year>2012</year>) <article-title>A new species of <tp:taxon-name><tp:taxon-name-part taxon-name-part-type="order">Leptostraca</tp:taxon-name-part></tp:taxon-name>, <italic><tp:taxon-name><tp:taxon-name-part taxon-name-part-type="genus">Nebalia</tp:taxon-name-part> <tp:taxon-name-part taxon-name-part-type="species">koreana</tp:taxon-name-part></tp:taxon-name></italic> (<tp:taxon-name><tp:taxon-name-part taxon-name-part-type="class">Malacostraca</tp:taxon-name-part></tp:taxon-name>: <tp:taxon-name><tp:taxon-name-part taxon-name-part-type="subclass">Phyllocarida</tp:taxon-name-part></tp:taxon-name>), from South Korea.</article-title> <source>Journal of Crustacean Biology</source> <volume>32</volume>: <fpage>641</fpage>–<lpage>653</lpage>. doi: <ext-link xlink:type="simple" ext-link-type="doi" xlink:href="10.1163/193724012X638482">10.1163/193724012X638482</ext-link></mixed-citation></ref><ref id="B7"><mixed-citation xmlns:xlink="http://www.w3.org/1999/xlink" xlink:type="simple">
          <person-group><name name-style="western"><surname>Escobar-Briones</surname><given-names>E</given-names></name><name name-style="western"><surname>Villalobos-Hiriart</surname><given-names>JL</given-names></name></person-group> (<year>1995</year>) <article-title><italic><tp:taxon-name><tp:taxon-name-part taxon-name-part-type="genus">Nebalia</tp:taxon-name-part> <tp:taxon-name-part taxon-name-part-type="species">lagartensis</tp:taxon-name-part></tp:taxon-name></italic> (<tp:taxon-name><tp:taxon-name-part taxon-name-part-type="order">Leptostraca</tp:taxon-name-part></tp:taxon-name>) a new species from the Yucatán Peninsula, Mexico.</article-title> <source>Crustaceana</source> <volume>68</volume>: <fpage>1</fpage>–<lpage>11</lpage>. doi: <ext-link xlink:type="simple" ext-link-type="doi" xlink:href="10.1163/156854095x00322">10.1163/156854095x00322</ext-link></mixed-citation></ref><ref id="B36"><mixed-citation xmlns:xlink="http://www.w3.org/1999/xlink" xlink:type="simple">
          <person-group><name name-style="western"><surname>Wagele</surname><given-names>J-W</given-names></name></person-group> (<year>1983</year>) <article-title><italic><tp:taxon-name><tp:taxon-name-part taxon-name-part-type="genus">Nebalia</tp:taxon-name-part> <tp:taxon-name-part taxon-name-part-type="species">marerubri</tp:taxon-name-part></tp:taxon-name></italic>, sp. n. aus dem Roten Meer (<tp:taxon-name><tp:taxon-name-part taxon-name-part-type="subphylum">Crustacea</tp:taxon-name-part></tp:taxon-name>: <tp:taxon-name><tp:taxon-name-part taxon-name-part-type="subclass">Phyllocarida</tp:taxon-name-part></tp:taxon-name>: <tp:taxon-name><tp:taxon-name-part taxon-name-part-type="order">Leptostraca</tp:taxon-name-part></tp:taxon-name>).</article-title> <source>Journal of Natural History</source> <volume>17</volume>: <fpage>127</fpage>–<lpage>138</lpage>. doi: <ext-link xlink:type="simple" ext-link-type="doi" xlink:href="10.1080/00222938300770111">10.1080/00222938300770111</ext-link></mixed-citation></ref><ref id="B15"><mixed-citation xmlns:xlink="http://www.w3.org/1999/xlink" xlink:type="simple">
          <person-group><name name-style="western"><surname>Kocak</surname><given-names>C</given-names></name><name name-style="western"><surname>Moreira</surname><given-names>J</given-names></name></person-group> (<year>2015</year>) <article-title>A new <italic><tp:taxon-name><tp:taxon-name-part taxon-name-part-type="genus">Nebalia</tp:taxon-name-part></tp:taxon-name></italic> species (<tp:taxon-name><tp:taxon-name-part taxon-name-part-type="subphylum">Crustacea</tp:taxon-name-part></tp:taxon-name>, <tp:taxon-name><tp:taxon-name-part taxon-name-part-type="subclass">Phyllocarida</tp:taxon-name-part></tp:taxon-name>, <tp:taxon-name><tp:taxon-name-part taxon-name-part-type="order">Leptostraca</tp:taxon-name-part></tp:taxon-name>) from the eastern Mediterranean Sea.</article-title> <source>Journal of the Marine Biological Association United Kingdom</source> <volume>95</volume>: <fpage>1667</fpage>–<lpage>1675</lpage>. doi: <ext-link xlink:type="simple" ext-link-type="doi" xlink:href="10.1017/S0025315415000946">10.1017/S0025315415000946</ext-link></mixed-citation></ref><ref id="B17"><mixed-citation xmlns:xlink="http://www.w3.org/1999/xlink" xlink:type="simple">
          <person-group><name name-style="western"><surname>Lee</surname><given-names>CNW</given-names></name><name name-style="western"><surname>Bamber</surname><given-names>RN</given-names></name></person-group> (<year>2011</year>) <article-title>A new species of <italic><tp:taxon-name><tp:taxon-name-part taxon-name-part-type="genus">Nebalia</tp:taxon-name-part></tp:taxon-name></italic> (<tp:taxon-name><tp:taxon-name-part taxon-name-part-type="subphylum">Crustacea</tp:taxon-name-part></tp:taxon-name>: <tp:taxon-name><tp:taxon-name-part taxon-name-part-type="subclass">Phyllocarida</tp:taxon-name-part></tp:taxon-name>: <tp:taxon-name><tp:taxon-name-part taxon-name-part-type="order">Leptostraca</tp:taxon-name-part></tp:taxon-name>) from the Cape d’Aguilar Marine Reserve, Hong Kong.</article-title> <source>Zootaxa</source> <volume>3091</volume>: <fpage>51</fpage>–<lpage>59</lpage>.</mixed-citation></ref><ref id="B10"><mixed-citation xmlns:xlink="http://www.w3.org/1999/xlink" xlink:type="simple">
          <person-group><name name-style="western"><surname>Haney</surname><given-names>TA</given-names></name><name name-style="western"><surname>Hessler</surname><given-names>RR</given-names></name><name name-style="western"><surname>Martin</surname><given-names>JW</given-names></name></person-group> (<year>2001</year>) <article-title><italic><tp:taxon-name><tp:taxon-name-part taxon-name-part-type="genus">Nebalia</tp:taxon-name-part> <tp:taxon-name-part taxon-name-part-type="species">schizophthalma</tp:taxon-name-part></tp:taxon-name></italic>, a new species of leptostracan (<tp:taxon-name><tp:taxon-name-part taxon-name-part-type="class">Malacostraca</tp:taxon-name-part></tp:taxon-name>) from deep waters off the east coast of the United States.</article-title> <source>Journal of Crustacean Biology</source> <volume>21</volume>(<issue>1</issue>): <fpage>192</fpage>–<lpage>201</lpage>. doi: <ext-link xlink:type="simple" ext-link-type="doi" xlink:href="10.1163/20021975-99990116">10.1163/20021975-99990116</ext-link></mixed-citation></ref><ref id="B21"><mixed-citation xmlns:xlink="http://www.w3.org/1999/xlink" xlink:type="simple">
          <person-group><name name-style="western"><surname>Moreira</surname><given-names>J</given-names></name><name name-style="western"><surname>Cacabelos</surname><given-names>E</given-names></name><name name-style="western"><surname>Dominguez</surname><given-names>M</given-names></name></person-group> (<year>2003</year>) <article-title><italic><tp:taxon-name><tp:taxon-name-part taxon-name-part-type="genus">Nebalia</tp:taxon-name-part> <tp:taxon-name-part taxon-name-part-type="species">troncosoi</tp:taxon-name-part></tp:taxon-name></italic>, sp. n., a new species of leptostracan (<tp:taxon-name><tp:taxon-name-part taxon-name-part-type="subphylum">Crustacea</tp:taxon-name-part></tp:taxon-name>: <tp:taxon-name><tp:taxon-name-part taxon-name-part-type="subclass">Phyllocarida</tp:taxon-name-part></tp:taxon-name>: <tp:taxon-name><tp:taxon-name-part taxon-name-part-type="order">Leptostraca</tp:taxon-name-part></tp:taxon-name>) from Galicia, Iberian Peninsula (north-east Atlantic).</article-title> <source>Journal of the Marine Biological Association United Kingdom</source> <volume>83</volume>: <fpage>341</fpage>–<lpage>350</lpage>. doi: <ext-link xlink:type="simple" ext-link-type="doi" xlink:href="10.1017/S0025315403007173h">10.1017/S0025315403007173h</ext-link></mixed-citation></ref></ref-list></tp:taxon-treatment>
